# Supplementary material for: Morbidity after surgical management of cervical cancer in low and middle income countries: A systematic review and meta-analysis
Source: PLoS One. 2019 Jul 3;14(7):e0217775. doi: 10.1371/journal.pone.0217775 (PMC6608935; doi:10.1371/journal.pone.0217775)
Supplement: S4 File — (XLSX) [file pone.0217775.s006.xlsx]

## Sheet: Sheet1
First author and publication year	Surgical complication	Surgery performed	Number of complications reported	Number of patients in study
Lucic et al. (2011)	Bladder injury	Open	2	177
Srisomboon et al. (2002)	Bladder injury	Open	1	100
Likic et al. (2008)	Bladder injury	Open	8	536
Puntambekar et al. (2007)	Bladder injury	Laparoscopic	3	252
Li et al. (2007)	Bladder injury	Laparoscopic	4	90
Durdevic et al. (2015)	Bladder injury	Open	2	175
Likic-Ladevic et al. (2007)	Bladder injury	Open	8	536
Yan et al. (2011)	Bladder injury	Laparoscopic	9	240
Makowski et al. (2014)	Bladder injury	Open	2	73
Wu et al. (2016)	Bladder injury	Open	10	839
Chen et al. (2008)	Bladder injury	Laparoscopic	5	295
Yang et al. (2015)	Bladder injury	Laparoscopic	1	403
Xu et al. (2007)	Bladder injury	Laparoscopic	5	317
Yan et al. (2012)	Bladder injury	Laparoscopic	1	148
Pareja et al. (2012)	Bladder injury	Laparoscopic	3	47
Cai et al. (2009)	Bladder injury	Open	4	480
Espino-Strebel et al. (2009)	Blood transfusion	Open	27	93
Hou et al. (2011)	Blood transfusion	Laparoscopic	9	33
Yan et al. (2011)	Blood transfusion	Laparoscopic	20	240
Li et al. (2014)	Blood transfusion	Open	50	101
Lucic et al. (2011)	Blood transfusion	Open	89	177
Achavanuntakul et al. (2012)	Blood transfusion	Open	153	456
Ma et al. (2013)	Blood transfusion	Open	14	50
Srisomboon et al. (2002)	Blood transfusion	Open	40	100
Makowski et al. (2014)	Blood transfusion	Open	15	73
Li et al. (2012)	Blood transfusion	Open	266	391
Chen et al. (2008)	Blood transfusion	Laparoscopic	8	295
Li et al. (2011)	Blood transfusion	Open	30	73
Durdevic et al. (2011)	Blood transfusion	Open	25	30
Yan et al. (2012)	Blood transfusion	Laparoscopic	10	148
Li et al. (2014)	Blood transfusion	Laparoscopic	2	33
Wu et al. (2016)	Blood transfusion	Open	245	839
Yang et al. (2016)	Blood transfusion	Laparoscopic	15	76
Puntambekar et al. (2007)	Bowel injury	Laparoscopic	2	252
Wu et al. (2016)	Bowel injury	Open	4	839
Chen et al. (2008)	Bowel injury	Laparoscopic	3	295
Xu et al. (2007)	Bowel injury	Laparoscopic	1	317
Durdevic et al. (2015)	Bowel injury	Open	1	175
Espino-Strebel et al. (2010)	Bowel injury	Open	1	79
Li et al. (2012)	Bowel obstruction	Open	1	391
Espino-Strebel et al. (2009)	Bowel obstruction	Open	1	93
Chai et al. (2014)	Bowel obstruction	Open	3	438
Li et al. (2007)	Bowel obstruction	Laparoscopic	1	90
Mahawerawat et al. (2013)	Bowel obstruction	Open	1	58
Yang et al. (2015)	Bowel obstruction	Laparoscopic	2	403
Li et al. (2007)	Bowel obstruction	Open	1	35
Yan et al. (2011)	Bowel obstruction	Laparoscopic	2	240
Yan et al. (2012)	Bowel obstruction	Laparoscopic	2	148
Wu et al. (2016)	Bowel obstruction	Open	16	839
Xu et al. (2007)	Conversion to open surgery	Laparoscopic	4	317
Chen et al. (2008)	Conversion to open surgery	Laparoscopic	5	295
Yang et al. (2015)	Conversion to open surgery	Laparoscopic	2	403
Yang et al. (2016)	Faecal	Laparoscopic	7	76
Wu et al. (2016)	Fistula	Open	5	839
Chai et al. (2014)	Fistula	Open	4	438
Durdevic et al. (2015)	Fistula	Open	2	175
Yang et al. (2015)	Fistula	Laparoscopic	3	403
Makowski et al. (2014)	Fistula	Open	2	73
Favero et al. (2014)	Fistula	Laparoscopic	1	33
Cao et al. (2006)	Fistula	Open	3	139
Likic-Ladevic et al. (2007)	Fistula	Open	27	536
Likic et al. (2008)	Fistula	Open	27	536
Cai et al. (2009)	Fistula	Open	5	480
Yan et al. (2011)	Fistula	Laparoscopic	6	240
Li et al. (2007)	Fistula	Laparoscopic	2	90
Xu et al. (2007)	Fistula	Laparoscopic	5	317
Pareja et al. (2012)	Fistula	Laparoscopic	2	47
Gong et al. (2008)	Infectious morbidity	Open	119	357
Zhou et al. (2011)	Infectious morbidity	Open	6	80
Likic-Ladevic et al. (2007)	Infectious morbidity	Open	37	536
Xie et al. (2015)	Infectious morbidity	Laparoscopic	7	86
Pareja et al. (2012)	Infectious morbidity	Laparoscopic	3	47
Cai et al. (2010)	Infectious morbidity	Open	45	372
Mahawerawat et al. (2013)	Infectious morbidity	Open	2	58
Durdevic et al. (2015)	Infectious morbidity	Open	12	175
Yang et al. (2015)	Infectious morbidity	Laparoscopic	1	403
Srisomboon et al. (2002)	Infectious morbidity	Open	3	100
Li et al. (2014)	Infectious morbidity	Open	18	101
Wu et al. (2016)	Infectious morbidity	Open	15	839
Espino-Strebel et al. (2010)	Infectious morbidity	Open	6	79
Favero et al. (2014)	Infectious morbidity	Laparoscopic	1	33
Makowski et al. (2014)	Infectious morbidity	Open	14	73
Bezerra et al. (2011)	Infectious morbidity	Open	5	88
Chai et al. (2014)	Infectious morbidity	Open	5	438
Li et al. (2012)	Infectious morbidity	Open	69	391
Li et al. (2014)	Infectious morbidity	Laparoscopic	6	33
Ma et al. (2013)	Infectious morbidity	Open	3	50
Cai et al. (2009)	Infectious morbidity	Open	57	480
Li et al. (2007)	Lymphocyst	Open	2	35
Srisomboon et al. (2002)	Lymphocyst	Open	8	100
Chai et al. (2014)	Lymphocyst	Open	2	438
Wu et al. (2016)	Lymphocyst	Open	26	839
Cao et al. (2006)	Lymphocyst	Open	5	139
Xie et al. (2015)	Lymphocyst	Laparoscopic	1	86
Manchana et al. (2009)	Lymphocyst	Open	26	281
Durdevic et al. (2015)	Lymphocyst	Open	7	175
Lucic et al. (2011)	Lymphocyst	Open	3	177
Espino-Strebel et al. (2009)	Lymphocyst	Open	1	93
Mahawerawat et al. (2013)	Lymphocyst	Open	1	58
Yan et al. (2011)	Lymphocyst	Laparoscopic	6	240
Yan et al. (2012)	Lymphocyst	Laparoscopic	3	148
Li et al. (2007)	Lymphocyst	Laparoscopic	4	90
Cai et al. (2009)	Lymphocyst	Open	28	480
Yang et al. (2015)	Lymphocyst	Laparoscopic	11	403
Yan et al. (2011)	Nerve injury	Laparoscopic	1	240
Yang et al. (2015)	Nerve injury	Laparoscopic	1	403
Durdevic et al. (2015)	Nerve injury	Open	2	175
Lucic et al. (2011)	Nerve injury	Open	8	177
Gong et al. (2008)	Total number of complications reported on	Open	6	357
Wu et al. (2016)	Total number of complications reported on	Open	14	839
Coruasic et al. (2007)	Total number of complications reported on	Open	2	38
Cai et al. (2010)	Total number of complications reported on	Open	5	372
Yang et al. (2015)	Total number of complications reported on	Laparoscopic	14	403
Espino-Strebel et al. (2010)	Total number of complications reported on	Open	9	79
Yang et al. (2016)	Total number of complications reported on	Laparoscopic	5	76
Durdevic et al. (2015)	Total number of complications reported on	Open	14	175
Manchana et al. (2009)	Total number of complications reported on	Open	2	281
Bezerra et al. (2011)	Total number of complications reported on	Open	3	88
Zhou et al. (2011)	Total number of complications reported on	Open	9	80
Zhang et al. (2014)	Total number of complications reported on	Open	4	126
Li et al. (2012)	Total number of complications reported on	Open	9	391
Liu et al. (2008)	Total number of complications reported on	Open	4	143
Mahawerawat et al. (2013)	Total number of complications reported on	Open	7	58
Achavanuntakul et al. (2012)	Total number of complications reported on	Open	2	456
Zhu et al. (2010)	Total number of complications reported on	Open	5	132
Yang et al. (2015)	Total number of complications reported on	Open	2	120
Srisomboon et al. (2002)	Total number of complications reported on	Open	11	100
Xu et al. (2007)	Total number of complications reported on	Laparoscopic	10	317
Espino-Strebel et al. (2009)	Total number of complications reported on	Open	8	93
Xie et al. (2015)	Total number of complications reported on	Laparoscopic	16	86
Zheng et al. (2011)	Total number of complications reported on	Open	5	960
Chen. (2015)	Total number of complications reported on	Open	5	137
Li et al. (2011)	Total number of complications reported on	Open	4	73
Yan et al. (2011)	Total number of complications reported on	Laparoscopic	14	240
Chen et al. (2008)	Total number of complications reported on	Laparoscopic	9	295
Li et al. (2014)	Total number of complications reported on	Laparoscopic	6	33
Favero et al. (2014)	Total number of complications reported on	Laparoscopic	6	33
Likic et al. (2008)	Total number of complications reported on	Open	2	536
Makowski et al. (2014)	Total number of complications reported on	Open	8	73
Coruasic et al. (2007)	Total number of complications reported on	Laparoscopic	2	14
Yan et al. (2012)	Total number of complications reported on	Laparoscopic	14	148
Cai et al. (2006)	Total number of complications reported on	Open	2	106
Zhu et al. (2011)	Total number of complications reported on	Open	8	61
Lucic et al. (2011)	Total number of complications reported on	Open	14	177
Likic-Ladevic et al. (2007)	Total number of complications reported on	Open	4	536
Ma et al. (2013)	Total number of complications reported on	Open	7	50
Li et al. (2014)	Total number of complications reported on	Open	6	101
Hou et al. (2011)	Total number of complications reported on	Laparoscopic	4	33
Cao et al. (2006)	Total number of complications reported on	Open	6	139
Liu et al. (2016)	Total number of complications reported on	Laparoscopic	8	120
Cai et al. (2009)	Total number of complications reported on	Open	14	480
Durdevic et al. (2011)	Total number of complications reported on	Open	4	30
Yan et al. (2011)	Oedema	Laparoscopic	8	240
Cai et al. (2009)	Oedema	Open	10	480
Lucic et al. (2011)	Oedema	Open	2	177
Manchana et al. (2009)	Oedema	Open	6	281
Mahawerawat et al. (2013)	Oedema	Open	2	58
Chai et al. (2014)	Oedema	Open	10	438
Pareja et al. (2012)	Oedema	Laparoscopic	1	47
Yan et al. (2012)	Oedema	Laparoscopic	2	148
Zhou et al. (2011)	Oedema	Open	3	80
Pareja et al. (2012)	Port site hernia	Laparoscopic	1	47
Espino-Strebel et al. (2010)	Pulmonary embolism	Open	1	79
Lucic et al. (2011)	Pulmonary embolism	Open	2	177
Durdevic et al. (2015)	Pulmonary embolism	Open	1	175
Wu et al. (2016)	Pulmonary embolism	Open	2	839
Pareja et al. (2012)	Retrun to theatre	Laparoscopic	5	47
Wu et al. (2016)	Thrombolic events	Open	10	839
Ma et al. (2013)	Thrombolic events	Open	2	50
Pareja et al. (2012)	Thrombolic events	Laparoscopic	1	47
Lucic et al. (2011)	Thrombolic events	Open	2	177
Xie et al. (2015)	Thrombolic events	Laparoscopic	1	86
Espino-Strebel et al. (2010)	Thrombolic events	Open	1	79
Durdevic et al. (2015)	Thrombolic events	Open	1	175
Yang et al. (2015)	Ureteric injury	Laparoscopic	2	403
Chen et al. (2008)	Ureteric injury	Laparoscopic	1	295
Likic et al. (2008)	Ureteric injury	Open	7	536
Cai et al. (2009)	Ureteric injury	Open	9	480
Yan et al. (2012)	Ureteric injury	Laparoscopic	1	148
Wu et al. (2016)	Ureteric injury	Open	15	839
Yan et al. (2011)	Ureteric injury	Laparoscopic	3	240
Durdevic et al. (2015)	Ureteric injury	Open	1	175
Makowski et al. (2014)	Ureteric injury	Open	1	73
Zheng et al. (2011)	Ureteric injury	Open	9	960
Puntambekar et al. (2007)	Ureteric injury	Laparoscopic	1	252
Likic-Ladevic et al. (2007)	Ureteric injury	Open	7	536
Lucic et al. (2011)	Ureteric injury	Open	2	177
Li et al. (2007)	Ureteric injury	Open	2	35
Cao et al. (2006)	Urinary retention	Open	14	139
Zhou et al. (2011)	Urinary retention	Open	6	80
Lucic et al. (2011)	Urinary retention	Open	3	177
Yang et al. (2016)	Urinary retention	Laparoscopic	10	76
Xu et al. (2007)	Urinary retention	Laparoscopic	6	317
Ma et al. (2013)	Urinary retention	Open	4	50
Li et al. (2007)	Urinary retention	Open	10	35
Xie et al. (2015)	Urinary retention	Laparoscopic	9	86
Cai et al. (2010)	Urinary retention	Open	135	372
Li et al. (2007)	Urinary retention	Laparoscopic	29	90
Liu et al. (2016)	Urinary symptoms	Laparoscopic	32	120
Yang et al. (2015)	Urinary symptoms	Laparoscopic	149	403
Cai et al. (2009)	Urinary symptoms	Open	62	480
Yang et al. (2016)	Urinary symptoms	Laparoscopic	36	76
Bezerra et al. (2011)	Urinary symptoms	Open	3	88
Pareja et al. (2012)	Urinary symptoms	Laparoscopic	3	47
Chai et al. (2014)	Urinary symptoms	Open	42	438
Mahawerawat et al. (2013)	Urinary symptoms	Open	5	58
Zheng et al. (2011)	Urinary tract injury	Open	9	960
Makowski et al. (2014)	Urinary tract injury	Open	3	73
Likic-Ladevic et al. (2007)	Urinary tract injury	Open	15	536
Srisomboon et al. (2002)	Urinary tract injury	Open	1	100
Chen et al. (2008)	Urinary tract injury	Laparoscopic	6	295
Yan et al. (2011)	Urinary tract injury	Laparoscopic	9	240
Lucic et al. (2011)	Urinary tract injury	Open	4	177
Likic et al. (2008)	Urinary tract injury	Open	15	536
Li et al. (2007)	Urinary tract injury	Laparoscopic	4	90
Durdevic et al. (2015)	Urinary tract injury	Open	3	175
Cai et al. (2009)	Urinary tract injury	Open	13	480
Li et al. (2007)	Urinary tract injury	Open	2	35
Puntambekar et al. (2007)	Urinary tract injury	Laparoscopic	4	252
Yan et al. (2012)	Urinary tract injury	Laparoscopic	2	148
Wu et al. (2016)	Urinary tract injury	Open	25	839
Yang et al. (2015)	Urinary tract injury	Laparoscopic	3	403
Xu et al. (2007)	Urinary tract injury	Laparoscopic	5	317
Pareja et al. (2012)	Urinary tract injury	Laparoscopic	3	47
Cai et al. (2009)	Vascular injury	Open	1	480
Wu et al. (2016)	Vascular injury	Open	9	839
Chen et al. (2008)	Vascular injury	Laparoscopic	7	295
Durdevic et al. (2015)	Vascular injury	Open	6	175
Li et al. (2007)	Vascular injury	Laparoscopic	4	90
Li et al. (2007)	Vascular injury	Open	1	35
Srisomboon et al. (2002)	Vascular injury	Open	1	100
Yan et al. (2012)	Vascular injury	Laparoscopic	6	148
Yan et al. (2011)	Vascular injury	Laparoscopic	7	240
Zheng et al. (2011)	Vascular injury	Open	16	960
Pareja et al. (2012)	Vascular injury	Laparoscopic	1	47
Lucic et al. (2011)	Vascular injury	Open	3	177
Yang et al. (2015)	Vascular injury	Laparoscopic	3	403
Xie et al. (2015)	Vascular injury	Laparoscopic	1	86
Puntambekar et al. (2007)	Vascular injury	Laparoscopic	9	252
Favero et al. (2014)	Vault dehiscence	Laparoscopic	2	33
Pareja et al. (2012)	Vault dehiscence	Laparoscopic	3	47
Durdevic et al. (2015)	Vault dehiscence	Open	4	175
Lucic et al. (2011)	Wound dehiscence	Open	2	177
Li et al. (2007)	Wound dehiscence	Open	1	35
Durdevic et al. (2015)	Wound dehiscence	Open	4	175
Bezerra et al. (2011)	Wound dehiscence	Open	3	88
