# Supplementary material for: Morbidity after surgical management of cervical cancer in low and middle income countries: A systematic review and meta-analysis
Source: PLoS One. 2019 Jul 3;14(7):e0217775. doi: 10.1371/journal.pone.0217775 (PMC6608935; doi:10.1371/journal.pone.0217775)
Supplement: S5 File — (XLSX) [file pone.0217775.s007.xlsx]

## Sheet: Sheet1
First author and publication year	Surgical complication	Number of complications reported	Number of patients in study
Xu et al. (2007)	Bladder injury	5	317
Durdevic et al. (2015)	Bladder injury	2	175
Wu et al. (2016)	Bladder injury	10	839
Likic et al. (2008)	Bladder injury	8	536
Lucic et al. (2011)	Bladder injury	2	177
Srisomboon et al. (2002)	Bladder injury	1	100
Chen et al. (2008)	Bladder injury	5	295
Puntambekar et al. (2007)	Bladder injury	3	252
Cai et al. (2009)	Bladder injury	4	480
Likic-Ladevic et al. (2007)	Bladder injury	8	536
Yan et al. (2012)	Bladder injury	1	148
Makowski et al. (2014)	Bladder injury	2	73
Li et al. (2007)	Bladder injury	4	125
Yan et al. (2011)	Bladder injury	9	240
Yang et al. (2015)	Bladder injury	1	403
Pareja et al. (2012)	Bladder injury	3	47
Espino-Strebel et al. (2009)	Blood tansfusion	27	93
Durdevic et al. (2011)	Blood tansfusion	34	63
Yan et al. (2011)	Blood tansfusion	20	240
Yan et al. (2012)	Blood tansfusion	10	148
Lucic et al. (2011)	Blood tansfusion	89	177
Li et al. (2012)	Blood tansfusion	266	391
Makowski et al. (2014)	Blood tansfusion	15	73
Ma et al. (2013)	Blood tansfusion	14	50
Srisomboon et al. (2002)	Blood tansfusion	40	100
Achavanuntakul et al. (2012)	Blood tansfusion	153	456
Wu et al. (2016)	Blood tansfusion	245	839
Li et al. (2011)	Blood tansfusion	30	73
Chen et al. (2008)	Blood tansfusion	8	295
Yang et al. (2016)	Blood tansfusion	15	76
Li et al. (2014)	Blood tansfusion	52	134
Durdevic et al. (2015)	Bowel injury	1	175
Espino-Strebel et al. (2010)	Bowel injury	1	79
Xu et al. (2007)	Bowel injury	1	317
Wu et al. (2016)	Bowel injury	4	839
Puntambekar et al. (2007)	Bowel injury	2	252
Chen et al. (2008)	Bowel injury	3	295
Chai et al. (2014)	Bowel obstruction	3	438
Espino-Strebel et al. (2009)	Bowel obstruction	1	93
Mahawerawat et al. (2013)	Bowel obstruction	1	58
Yan et al. (2012)	Bowel obstruction	2	148
Yan et al. (2011)	Bowel obstruction	2	240
Li et al. (2007)	Bowel obstruction	2	125
Wu et al. (2016)	Bowel obstruction	16	839
Yang et al. (2015)	Bowel obstruction	2	403
Li et al. (2012)	Bowel obstruction	1	391
Yang et al. (2015)	Conversion to surgery	2	403
Xu et al. (2007)	Conversion to surgery	4	317
Chen et al. (2008)	Conversion to surgery	5	295
Yang et al. (2016)	Fistula	7	76
Favero et al. (2014)	Fistula	1	33
Likic-Ladevic et al. (2007)	Fistula	27	536
Cai et al. (2009)	Fistula	5	480
Xu et al. (2007)	Fistula	5	317
Makowski et al. (2014)	Fistula	2	73
Yang et al. (2015)	Fistula	3	403
Likic et al. (2008)	Fistula	27	536
Pareja et al. (2012)	Fistula	2	47
Wu et al. (2016)	Fistula	5	839
Cao et al. (2006)	Fistula	3	139
Li et al. (2007)	Fistula	2	125
Yan et al. (2011)	Fistula	6	240
Durdevic et al. (2015)	Fistula	2	175
Chai et al. (2014)	Fistula	4	438
Makowski et al. (2014)	Infectious morbidity	14	73
Cai et al. (2010)	Infectious morbidity	45	372
Cai et al. (2009)	Infectious morbidity	57	480
Chai et al. (2014)	Infectious morbidity	5	438
Espino-Strebel et al. (2010)	Infectious morbidity	6	79
Wu et al. (2016)	Infectious morbidity	15	839
Zhou et al. (2011)	Infectious morbidity	6	80
Li et al. (2014)	Infectious morbidity	24	134
Li et al. (2012)	Infectious morbidity	69	391
Bezerra et all(2011)	Infectious morbidity	5	88
Srisomboon et al. (2002)	Infectious morbidity	3	100
Favero et al. (2014)	Infectious morbidity	1	33
Ma et al. (2013)	Infectious morbidity	3	50
Xie et al. (2015)	Infectious morbidity	7	86
Mahawerawat et al. (2013)	Infectious morbidity	2	58
Durdevic et al. (2015)	Infectious morbidity	12	175
Likic-Ladevic et al. (2007)	Infectious morbidity	37	536
Pareja et al. (2012)	Infectious morbidity	3	47
Yang et al. (2015)	Infectious morbidity	1	403
Gong et al. (2008)	Infectious morbidity	119	357
Cao et al. (2006)	Lymphocyst	5	139
Yan et al. (2011)	Lymphocyst	6	240
Durdevic et al. (2015)	Lymphocyst	7	175
Chai et al. (2014)	Lymphocyst	2	438
Lucic et al. (2011)	Lymphocyst	3	177
Wu et al. (2016)	Lymphocyst	26	839
Mahawerawat et al. (2013)	Lymphocyst	1	58
Yang et al. (2015)	Lymphocyst	11	403
Li et al. (2007)	Lymphocyst	6	125
Espino-Strebel et al. (2009)	Lymphocyst	1	93
Xie et al. (2015)	Lymphocyst	1	86
Manchana et al. (2009)	Lymphocyst	26	281
Yan et al. (2012)	Lymphocyst	3	148
Cai et al. (2009)	Lymphocyst	28	480
Srisomboon et al. (2002)	Lymphocyst	8	100
Yan et al. (2011)	Nerve injury	1	240
Durdevic et al. (2015)	Nerve injury	2	175
Yang et al. (2015)	Nerve injury	1	403
Lucic et al. (2011)	Nerve injury	8	177
Xie et al. (2015)	Total number of complications reported on	16	86
Yang et al. (2015)	Total number of complications reported on	14	403
Mahawerawat et al. (2013)	Total number of complications reported on	7	58
Bezerra et all(2011)	Total number of complications reported on	3	88
Zhu et al. (2011)	Total number of complications reported on	8	61
Lucic et al. (2011)	Total number of complications reported on	14	177
Durdevic et al. (2015)	Total number of complications reported on	14	175
Cao et al. (2006)	Total number of complications reported on	6	139
Favero et al. (2014)	Total number of complications reported on	6	33
Zhou et al. (2011)	Total number of complications reported on	9	80
Liu et al. (2008)	Total number of complications reported on	4	143
Wu et al. (2016)	Total number of complications reported on	14	839
Durdevic et al. (2011)	Total number of complications reported on	4	63
Yang et al. (2015)	Total number of complications reported on	2	120
Chen et al. (2008)	Total number of complications reported on	9	295
Coruasic et al. (2007)	Total number of complications reported on	4	52
Liu et al. (2016)	Total number of complications reported on	8	120
Makowski et al. (2014)	Total number of complications reported on	8	73
Srisomboon et al. (2002)	Total number of complications reported on	11	100
Achavanuntakul et al. (2012)	Total number of complications reported on	2	456
Cai et al. (2006)	Total number of complications reported on	2	106
Cai et al. (2009)	Total number of complications reported on	14	480
Yan et al. (2012)	Total number of complications reported on	14	148
Yan et al. (2011)	Total number of complications reported on	14	240
Li et al. (2014)	Total number of complications reported on	6	134
Espino-Strebel et al. (2009)	Total number of complications reported on	8	93
Xu et al. (2007)	Total number of complications reported on	10	317
Zhang et al. (2014)	Total number of complications reported on	4	126
Chen. (2015)	Total number of complications reported on	5	137
Ma et al. (2013)	Total number of complications reported on	7	50
Espino-Strebel et al. (2010)	Total number of complications reported on	9	79
Manchana et al. (2009)	Total number of complications reported on	2	281
Li et al. (2012)	Total number of complications reported on	9	391
Cai et al. (2009)	Total number of complications reported on	5	372
Likic et al. (2008)	Total number of complications reported on	2	536
Yang et al. (2016)	Total number of complications reported on	5	76
Zhu et al. (2010)	Total number of complications reported on	5	132
Zheng et al. (2011)	Total number of complications reported on	5	960
Li et al. (2011)	Total number of complications reported on	4	73
Likic-Ladevic et al. (2007)	Total number of complications reported on	4	536
Gong et al. (2008)	Total number of complications reported on	6	357
Mahawerawat et al. (2013)	Oedema	2	58
Yan et al. (2011)	Oedema	8	240
Yan et al. (2012)	Oedema	2	148
Cai et al. (2009)	Oedema	10	480
Manchana et al. (2009)	Oedema	6	281
Zhou et al. (2011)	Oedema	3	80
Lucic et al. (2011)	Oedema	2	177
Pareja et al. (2012)	Oedema	1	47
Chai et al. (2014)	Oedema	10	438
Pareja et al. (2012)	Port site hernia	1	47
Wu et al. (2016)	Pulmonary embolism	2	839
Lucic et al. (2011)	Pulmonary embolism	2	177
Durdevic et al. (2015)	Pulmonary embolism	1	175
Espino-Strebel et al. (2010)	Pulmonary embolism	1	79
Pareja et al. (2012)	Return to theatre	5	47
Durdevic et al. (2015)	Thrombolic events	1	175
Espino-Strebel et al. (2010)	Thrombolic events	1	79
Lucic et al. (2011)	Thrombolic events	2	177
Wu et al. (2016)	Thrombolic events	10	839
Ma et al. (2013)	Thrombolic events	2	50
Xie et al. (2015)	Thrombolic events	1	86
Pareja et al. (2012)	Thrombolic events	1	47
Likic-Ladevic et al. (2007)	Ureteric injury	7	536
Yan et al. (2012)	Ureteric injury	1	148
Durdevic et al. (2015)	Ureteric injury	1	175
Yang et al. (2015)	Ureteric injury	2	403
Yan et al. (2011)	Ureteric injury	3	240
Likic et al. (2008)	Ureteric injury	7	536
Wu et al. (2016)	Ureteric injury	15	839
Puntambekar et al. (2007)	Ureteric injury	1	252
Makowski et al. (2014)	Ureteric injury	1	73
Chen et al. (2008)	Ureteric injury	1	295
Lucic et al. (2011)	Ureteric injury	2	177
Zheng et al. (2011)	Ureteric injury	9	960
Cai et al. (2009)	Ureteric injury	9	480
Li et al. (2007)	Ureteric injury	2	125
Xu et al. (2007)	Urinary retention	6	317
Xie et al. (2015)	Urinary retention	9	86
Cao et al. (2006)	Urinary retention	14	139
Lucic et al. (2011)	Urinary retention	3	177
Cai et al. (2010)	Urinary retention	135	372
Zhou et al. (2011)	Urinary retention	6	80
Li et al. (2007)	Urinary retention	39	125
Yang et al. (2016)	Urinary retention	10	76
Ma et al. (2013)	Urinary retention	4	50
Chai et al. (2014)	Urinary symptoms	42	438
Cai et al. (2009)	Urinary symptoms	62	480
Pareja et al. (2012)	Urinary symptoms	3	47
Liu et al. (2016)	Urinary symptoms	32	120
Bezerra et all(2011)	Urinary symptoms	3	88
Mahawerawat et al. (2013)	Urinary symptoms	5	58
Yang et al. (2016)	Urinary symptoms	36	76
Yang et al. (2015)	Urinary symptoms	149	403
Zheng et al. (2011)	Urinary tract injury	9	960
Likic et al. (2008)	Urinary tract injury	15	536
Durdevic et al. (2015)	Urinary tract injury	3	175
Puntambekar et al. (2007)	Urinary tract injury	4	252
Yang et al. (2015)	Urinary tract injury	3	403
Likic-Ladevic et al. (2007)	Urinary tract injury	15	536
Yan et al. (2011)	Urinary tract injury	9	240
Srisomboon et al. (2002)	Urinary tract injury	1	100
Cai et al. (2009)	Urinary tract injury	13	480
Pareja et al. (2012)	Urinary tract injury	3	47
Yan et al. (2012)	Urinary tract injury	2	148
Makowski et al. (2014)	Urinary tract injury	3	73
Xu et al. (2007)	Urinary tract injury	5	317
Li et al. (2007)	Urinary tract injury	6	125
Wu et al. (2016)	Urinary tract injury	25	839
Chen et al. (2008)	Urinary tract injury	6	295
Lucic et al. (2011)	Urinary tract injury	4	177
Li et al. (2007)	Vascualr injury	5	125
Cai et al. (2009)	Vascualr injury	1	480
Zheng et al. (2011)	Vascualr injury	16	960
Yang et al. (2015)	Vascualr injury	3	403
Puntambekar et al. (2007)	Vascualr injury	9	252
Lucic et al. (2011)	Vascualr injury	3	177
Yan et al. (2012)	Vascualr injury	6	148
Srisomboon et al. (2002)	Vascualr injury	1	100
Pareja et al. (2012)	Vascualr injury	1	47
Wu et al. (2016)	Vascualr injury	9	839
Durdevic et al. (2015)	Vascualr injury	6	175
Xie et al. (2015)	Vascualr injury	1	86
Yan et al. (2011)	Vascualr injury	7	240
Chen et al. (2008)	Vascualr injury	7	295
Favero et al. (2014)	Vault dehiscence	2	33
Pareja et al. (2012)	Vault dehiscence	3	47
Durdevic et al. (2015)	Vault dehiscence	4	175
Bezerra et all(2011)	Wound dehiscence	3	88
Durdevic et al. (2015)	Wound dehiscence	4	175
Li et al. (2007)	Wound dehiscence	1	125
Lucic et al. (2011)	Wound dehiscence	2	177
